# Supplementary material for: Longitudinal Trend in Hospital-Wide Syphilis Testing and Clinical Characteristics of Syphilis Requiring Treatment
Source: Pathogens. 2025 Sep 5;14(9):892. doi: 10.3390/pathogens14090892 (PMC12472834; doi:10.3390/pathogens14090892)
Supplement: Supplementary file 1 [file pathogens-14-00892-s001.zip]

Archive with 1 entries (1 files):
- pathogens-3843444-supplementary.xlsx
