# Supplementary material for: Longitudinal Trend in Hospital-Wide Syphilis Testing and Clinical Characteristics of Syphilis Requiring Treatment
Source: Pathogens. 2025 Sep 5;14(9):892. doi: 10.3390/pathogens14090892 (PMC12472834; doi:10.3390/pathogens14090892)
Supplement: Supplementary file 1 [file pathogens-14-00892-s001.zip › pathogens-3843444-supplementary.xlsx]

## Sheet: supri_table_1
Table S1. List of the treated patients
												Phase								Lesion(c														Treatment								Antibody test							Outcome
												Early syphilis			Late syphilis						ocular lesion					genital lesion								Amoxicillin			Penicillin			Treatment for lightning pain	Unknown		RPR				FTA-ABS
No.	Sex	Age	Department(a	History of STI(b	HBsAg	HBsAb	HCVAb	Complication of other STI	CD4 count (cells/μL)	HIV-1 RNA (copy/mL)	ART	Primary	Secondary	Early latent	Tertiary	Unknown duration	Ocular syphilis	Neuro syphilis	Unknown	Alopecia	Uveitis	Optic nerve lesions	Retinal lesions	Other ocular lesion	Oral mucositis	Induration hard chancre	Genital papules	Condyloma latum	Inguinal lymphadenopathy	Rash(d	Nerve lesion	None	Unknown	1500mg/d 4w	1500mg/d 5w	Other	24 MU/d 2w	18 MU/d 2w	Other			Initial treponemal antibody	Initial RPR qualitative	RPR titer before treatment	Time to 2-fold decrease (days)	Time to 4-fold or greater decrease (days)	Serum	CSF	Symptom and lesion
1	M	40s	urology	＋	NA	NA	NA					＋														＋			＋						＋							> 100.0	＋	32	32	168	NA	NA	recovery
2	F	10s	obstetrics and gynecology	＋	－	－	－					＋														＋									＋							27.3	＋	NA	NA	NA	NA	NA	recovery
3	M	50s	urology		－	－	－					＋														＋										＋						13.7	－	NA	NA	NA	NA	NA	NA
4	M	60s	oral and maxillofacial surgery		－	－	－						＋												＋			＋							＋							> 100.0	＋	128	21	126	＋	NA	recovery
5	F	10s	dermatology		－	＋	－						＋							＋										＋				＋								53	－	1	NA	NA	＋	NA	recovery
6	M	20s	dermatology		－	－	－						＋															＋								＋						1.2	＋	4	32	NA	＋	NA	recovery
7	M	70s	dermatology		NA	NA	NA						＋																	＋						＋						84	＋	4	NA	NA	NA	NA	NA
8	F	40s	dermatology		NA	NA	NA							＋																(＋)		＋		＋								> 100.0	＋	64	118	161	NA	NA	none
9	M	50s	orthopedic surgery		－	－	－								＋																tabes dorsalis									＋		82.4	－	NA	NA	NA	NA	＋	consistency
10	F	80s	rheumatology		－	＋	－									＋																＋		＋								1.5	＋	2	NA	NA	NA	NA	none
11	F	70s	neurology		NA	NA	NA									＋																＋			＋							58.7	＋	2	NA	NA	＋	－	none
12	F	40s	obstetrics and gynecology		NA	NA	NA									＋																＋				＋						1.4	－	NA	NA	NA	＋	NA	none
13	M	50s	nephrology		－	－	－									＋																＋				＋						41.7	＋	2	NA	NA	NA	NA	none
14	F	50s	neurology	＋	－	－	－										＋	＋				optic neuritis, optic disc swelling		floater						(＋)	neurosyphilis						＋					85.6	＋	64	NA	186	NA	＋	recovery
15	M	30s	ophthalmology	＋	－	－	－										＋	＋				optic atrophy									neurosyphilis						＋					71.1	＋	8	23	49	＋	＋	consistency
16	F	70s	ophthalmology		－	NA	－										＋	＋			＋			scleritis, keratitis							neurosyphilis							＋				20.3	＋	2	NA	NA	＋	－	NA
17	M	50s	ophthalmology		－	－	－										＋				＋	optic disc swelling								(＋)					＋							> 100.0	＋	128	28	61	NA	NA	recovery
18	M	40s	ophthalmology		NA	NA	NA										＋				＋	optic neuritis, optic disc erythema					＋			＋							＋					> 100.0	＋	128	55	111	＋	＋	recovery
19	M	40s	ophthalmology		－	－	－										＋				＋		retinal pigment epitheliitis				(＋)	(＋)						＋								> 100.0	＋	32	118	174	NA	NA	recovery
20	M	50s	ophthalmology		－	＋	－	＋(HIV)	280	1300	no						＋				＋	optic neuritis	retinitis													＋						68.4	－	NA	NA	NA	NA	NA	recovery
21	F	30s	ophthalmology		－	NA	－										＋				＋		retinal vasculitis													＋						> 100.0	＋	NA	NA	NA	NA	NA	NA
22	M	50s	psychiatry		－	－	－											＋													neurosyphilis, general paresis								＋			> 100.0	＋	32	NA	NA	＋	＋	consistency
23	M	50s	nephrology		－	－	－												＋														＋								＋	1.7	＋	NA	NA	NA	NA	NA	NA
Blank spaces indicate that the item does not apply.
Abbreviations: STI, sexually transmitted infection; HBsAg, hepatitis B surface antigen; HBsAb, hepatitis B surface antibody; HCVAb, hepatitis C virus antibody; HIV-1, human immunodeficiency virus type 1; RNA, ribonucleic acid; ART, antiretroviral therapy; d, day; w, weeks; MU, million units; RPR, rapid plasma reagin; FTA-ABS, fluorescent treponemal antibody-absorption; CSF, cerebrospinal fluid; M…
a) The department that requested the antibody test.
b) History of STI other than syphilis.
c) Parentheses indicate lesions that had already disappeared at the time of our visit.
d) Rash was observed in 4 cases on the trunk, 3 on the extremities, 2 on the palms and soles, and 1 in the nasolabial fold.
e) Discontinued penicillin due to side effects of phlebitis.
[truncated: 1 more columns]
